# Supplementary material for: Nutrient-Driven Metabolic Activation and Microbial Restructuring Induced by Endophytic Bacillus in Blight-Affected Forest Soils
Source: Microorganisms. 2025 Jun 23;13(7):1454. doi: 10.3390/microorganisms13071454 (PMC12299972; doi:10.3390/microorganisms13071454)
Supplement: Supplementary file 1 [file microorganisms-13-01454-s001.zip]

Archive with 1 entries (1 files):
- microorganisms-3652831-supplementary.pdf
